# Supplementary material for: Multi-Trait Index-Based Selection of Drought Tolerant Wheat: Physiological and Biochemical Profiling
Source: Plants (Basel). 2024 Dec 26;14(1):35. doi: 10.3390/plants14010035 (PMC11723105; doi:10.3390/plants14010035)
Supplement: Supplementary file 1 [file plants-14-00035-s001.zip]

Archive with 1 entries (1 files):
- plants-3335467-supplementary.pdf
